# Supplementary material for: Variants and expression changes in PPAR-encoding genes display no significant association with schizophrenia
Source: Biosci Rep. 2020 Jul 21;40(7):BSR20201083. doi: 10.1042/BSR20201083 (PMC7374279; doi:10.1042/BSR20201083)
Supplement: Supplementary Table S1 [file BSR-2020-1083_supp.xlsx]

## Sheet: GWAS Study
PPARA						PPARD						PPARG
SNP	bp	p	cor_p	index	index/9444230	SNP	bp	p	cor_p	index	index/9444230	SNP	bp	p	cor_p	index	index/9444230
'rs4253768'	46624296	0.0362800000000000	0.385268123317584	889193	0.094152	'rs67056409'	35383699	0.00461900000000000	0.150068797155694	290658	0.0307763	'rs4135250'	12396845	0.006396	0.176764	341695	0.0361803
'rs4253709'	46594750	0.115200000000000	0.580656079415061	1872585	0.198278	'rs9658172'	35394610	0.00932400000000000	0.213093214111999	413217	0.0437534	'rs6802898'	12391207	0.00832	0.20161	389711	0.0412645
'rs78515448'	46605012	0.201200000000000	0.686797730022124	2765669	0.292842	'rs9462085'	35404437	0.0190300000000000	0.294502520065152	610082	0.0645984	'rs4684848'	12395645	0.008558	0.20435	395489	0.0418763
'rs145100778'	46595692	0.264400000000000	0.740757321679243	3370014	0.356833	'rs2206030'	35404354	0.0230800000000000	0.320034809445434	680901	0.072097	'rs1899951'	12394840	0.008585	0.204658	396140	0.0419452
'rs4253763'	46622600	0.273100000000000	0.747296737641751	3450460	0.365351	'rs2076169'	35388479	0.0321800000000000	0.367327421501168	827196	0.0875874	'rs2881654'	12396955	0.008862	0.207835	402672	0.0426368
'rs28669215'	46619216	0.289200000000000	0.758687108905924	3599043	0.381084	'rs72894719'	35376852	0.0342700000000000	0.376695063972821	859042	0.0909595	'rs1801282'	12393125	0.01224	0.241362	478733	0.0506905
'chr22_46621646_D'	46621646	0.307500000000000	0.771042088039120	3765596	0.398719	'rs2267667'	35372524	0.0346400000000000	0.378318329492115	864584	0.0915463	'rs71304101'	12396913	0.01453	0.260904	525758	0.0556698
'rs4253770'	46627182	0.331700000000000	0.786253930076094	3983355	0.421777	'rs1883322'	35369806	0.0361400000000000	0.384705393537043	887070	0.0939272	'chr3_12388908_D'	12388908	0.01474	0.262639	529831	0.056101
'rs5766743'	46607378	0.338500000000000	0.790345740058538	4044035	0.428202	'chr6_35389093_D'	35389093	0.0410600000000000	0.404161560156253	959328	0.101578	'rs4684847'	12386337	0.01485	0.263532	531990	0.0563296
'rs5767560'	46595546	0.342000000000000	0.792452408840142	4074947	0.431475	'chr6_35389092_D'	35389092	0.0441300000000000	0.415331009971360	1003340	0.106238	'rs7647481'	12391813	0.01624	0.274492	558558	0.0591428
'rs8141725'	46598631	0.350400000000000	0.797442165133556	4148956	0.439311	'rs115128769'	35353752	0.0500100000000000	0.435199124176237	1085119	0.114898	'rs17036342'	12393682	0.0179	0.286738	589384	0.0624068
'rs2336904'	46621743	0.351300000000000	0.797966695808926	4156920	0.440154	'rs2267666'	35370728	0.0500200000000000	0.435229199580618	1085265	0.114913	'rs7649970'	12392272	0.01808	0.288036	592634	0.0627509
'rs4253708'	46594638	0.353800000000000	0.799417901827668	4178893	0.442481	'rs7751481'	35371753	0.0504700000000000	0.436679686367705	1091398	0.115562	'rs7610055'	12388409	0.01841	0.290338	598628	0.0633856
'rs4253776'	46629479	0.358600000000000	0.802114167956273	4221372	0.446979	'rs2038068'	35374461	0.0521300000000000	0.442034762735056	1113647	0.117918	'rs150535373'	12410328	0.01841	0.290338	598628	0.0633856
'rs4253730'	46610409	0.374400000000000	0.810947608292403	4359357	0.461589	'chr6_35411778_I'	35411778	0.0558800000000000	0.453329140635536	1164040	0.123254	'rs115041696'	12398891	0.01842	0.2904	598848	0.0634089
'rs5767636'	46605104	0.377800000000000	0.812744420686449	4389221	0.464752	'rs1040436'	35367909	0.0561900000000000	0.454230628202341	1168148	0.123689	'rs17036326'	12389313	0.01878	0.292845	605443	0.0641072
'rs34873839'	46605370	0.384300000000000	0.816327732606393	4445116	0.47067	'chr6_35382137_D'	35382137	0.0584900000000000	0.461056748674153	1197986	0.126848	'rs17036328'	12390484	0.01994	0.300476	626565	0.0663437					Supplementary Figure 1 The -log10(p-value) of the top 10 SNPs for PPARA
'rs4253737'	46611435	0.389900000000000	0.819360875179318	4493206	0.475762	'rs2076168'	35389999	0.0586900000000000	0.461641490876806	1200512	0.127116	'rs2197423'	12391583	0.02005	0.301221	628455	0.0665438
'rs4253734'	46610999	0.392400000000000	0.820651808973786	4514945	0.478064	'rs36018387'	35386872	0.0597800000000000	0.464709144770525	1214757	0.128624	'rs115535070'	12397615	0.03357	0.373604	848434	0.0898362
'rs5766741'	46605190	0.400000000000000	0.824542012290999	4580696	0.485026	'rs2395623'	35389031	0.0617200000000000	0.470153246480895	1239693	0.131265	'rs4135263'	12423266	0.05987	0.464989	1215864	0.128741
'rs4253762'	46622566	0.407200000000000	0.828252991997864	4642235	0.491542	'rs2076167'	35391787	0.0673100000000000	0.484713892275656	1311347	0.138852	'rs10510419'	12426936	0.06294	0.473358	1255629	0.132952
'rs4253766'	46623905	0.414900000000000	0.832067778805307	4708411	0.498549	'rs6457820'	35398941	0.0724800000000000	0.497290068696168	1376374	0.145737	'rs67901221'	12416550	0.0644	0.477181	1274444	0.134944
'rs4823613'	46598307	0.417400000000000	0.833271138220576	4729906	0.500825	'rs75300471'	35400191	0.0730100000000000	0.498522725074161	1383015	0.14644	'rs17817469'	12410349	0.06691	0.483692	1306302	0.138317
'rs4253747'	46613237	0.454100000000000	0.850772287313616	5040029	0.533662	'rs1053049'	35395618	0.0733800000000000	0.499412032858027	1387516	0.146917	'rs59549880'	12411892	0.06757	0.485364	1314638	0.1392
'rs10658167'	46621889	0.455600000000000	0.851466449149274	5052559	0.534989	'rs9658119'	35365967	0.0763700000000000	0.506304693696040	1424416	0.150824	'rs6802327'	12410892	0.06843	0.487506	1325529	0.140353
'rs5767700'	46612672	0.466600000000000	0.856437867078585	5144512	0.544725	'rs3734254'	35395010	0.0781100000000000	0.510273980059101	1445544	0.153061	'rs6809832'	12414420	0.07176	0.495534	1367551	0.144803
'rs4253750'	46613852	0.477600000000000	0.861236991745188	5236474	0.554463	'rs147396746'	35411999	0.0791600000000000	0.512693285109231	1458074	0.154388	'rs28763893'	12421089	0.07387	0.500585	1393536	0.147554
'rs6008126'	46607707	0.482200000000000	0.863211974477477	5274822	0.558523	'rs112823374'	35401089	0.0827200000000000	0.520592560685410	1500516	0.158882	'rs142771488'	12428600	0.07496	0.503181	1406812	0.14896
'rs4253751'	46613980	0.483100000000000	0.863602432922571	5282288	0.559314	'rs111964237'	35399279	0.0866500000000000	0.528811066975808	1547398	0.163846	'chr3_12432044_D'	12432044	0.07857	0.511369	1450964	0.153635
'rs6007662'	46621045	0.487400000000000	0.865390184925187	5318276	0.563124	'rs75604492'	35347895	0.0942500000000000	0.544101278284146	1635839	0.17321	'rs115339818'	12406865	0.09104	0.537693	1598945	0.169304
'rs4253712'	46595035	0.495000000000000	0.868576447982330	5381460	0.569815	'rs76114526'	35414385	0.0984100000000000	0.551976311810332	1683665	0.178274	'rs138979578'	12405639	0.09255	0.540736	1616324	0.171144
'rs5767634'	46604855	0.497800000000000	0.869765077435167	5404496	0.572254	'rs9658167'	35394080	0.102900000000000	0.559902647321308	1734507	0.183658	'rs2120825'	12413339	0.09932	0.55367	1694049	0.179374
'chr22_46621673_D'	46621673	0.497900000000000	0.869794492766545	5405297	0.572339	'rs6911817'	35376287	0.107000000000000	0.567091149174111	1780781	0.188558	'rs79625047'	12406857	0.1052	0.563878	1760798	0.186442
'rs146319280'	46596327	0.504400000000000	0.872423500514260	5459477	0.578075	'rs7749165'	35367049	0.111700000000000	0.574980673197777	1833495	0.194139	'rs143678848'	12425929	0.1298	0.602833	2032422	0.215203
'rs4253725'	46608918	0.510900000000000	0.875049665417612	5513283	0.583773	'rs76690650'	35345568	0.112500000000000	0.576282168801084	1842475	0.19509	'rs4135257'	12416057	0.1399	0.616655	2141543	0.226757					Supplementary Figure 2 The -log10(p-value) of the top 10 SNPs for PPARD
'rs4253772'	46627603	0.511200000000000	0.875162102807779	5515724	0.584031	'rs9470020'	35383957	0.113600000000000	0.578013391346699	1854957	0.196412	'chr3_12427801_D'	12427801	0.1747	0.659001	2502589	0.264986
'rs4253760'	46622384	0.511900000000000	0.875442444994452	5521550	0.584648	'rs9658103'	35357249	0.117400000000000	0.584187998764975	1896903	0.200853	'chr3_12423239_D'	12423239	0.1826	0.66763	2582079	0.273403
'rs8139663'	46606043	0.518800000000000	0.878234299821276	5578193	0.590646	'rs9658127'	35372053	0.127900000000000	0.600061111580286	2011933	0.213033	'rs2972162'	12424793	0.1876	0.673002	2631599	0.278646
'rs4253723'	46608750	0.522700000000000	0.879800186671305	5610155	0.59403	'rs76254341'	35370493	0.128200000000000	0.600477349498813	2015196	0.213379	'rs2921190'	12419475	0.1943	0.679788	2698395	0.285719
'rs4253771'	46627240	0.525300000000000	0.880778104922060	5631776	0.596319	'rs115871866'	35415811	0.128400000000000	0.600758048367240	2017405	0.213612	'rs114252958'	12409938	0.209	0.694259	2842103	0.300935
'rs55688271'	46604397	0.534600000000000	0.884263011256264	5708832	0.604478	'rs1883323'	35365346	0.130500000000000	0.603845401778212	2040004	0.216005	'rs76594186'	12418173	0.2125	0.697517	2876226	0.304548
'rs11705483'	46630544	0.535300000000000	0.884535501559377	5714589	0.605088	'rs13206255'	35359978	0.130600000000000	0.603994438075725	2041040	0.216115	'rs7615916'	12395958	0.2192	0.703531	2941601	0.311471
'rs182321195'	46606127	0.551600000000000	0.890606381772909	5848496	0.619267	'rs10080411'	35343055	0.132200000000000	0.606238613426303	2058417	0.217955	'chr3_12423412_I'	12423412	0.2224	0.706426	2972286	0.31472
'rs58090926'	46621684	0.583600000000000	0.902041427455964	6109380	0.64689	'rs9658142'	35379998	0.136500000000000	0.612051328494101	2105216	0.22291	'rs141366937'	12405393	0.2226	0.7066	2974225	0.314925
'rs1800246'	46615625	0.586700000000000	0.903049274911177	6134983	0.649601	'rs9658130'	35378040	0.138700000000000	0.615016344067241	2128777	0.225405	'rs2028759'	12418612	0.2246	0.708398	2993358	0.316951
'rs6008160'	46614753	0.625100000000000	0.915512943687994	6447593	0.682702	'rs73413742'	35374551	0.139600000000000	0.616229556070944	2138460	0.22643	'rs2959269'	12429165	0.2419	0.723266	3157753	0.334358
'chr22_46616958_D'	46616958	0.644300000000000	0.921446754494783	6602877	0.699144	'rs72894707'	35368094	0.142700000000000	0.620466460441737	2171028	0.229879	'rs115051419'	12411146	0.2677	0.743311	3400426	0.360053
'rs6008197'	46620416	0.644800000000000	0.921604010380085	6606857	0.699565	'rs146874451'	35383027	0.147100000000000	0.626161442142616	2217610	0.234811	'rs115624065'	12410693	0.2678	0.743375	3401295	0.360145
'chr22_46595537_D'	46595537	0.653800000000000	0.924348741097850	6679242	0.70723	'rs7769719'	35362525	0.150700000000000	0.630823399910734	2255092	0.23878	'rs12629751'	12399407	0.2813	0.753203	3526196	0.37337
'rs34774436'	46611639	0.668600000000000	0.928780426163834	6797788	0.719782	'rs1003973'	35377301	0.151700000000000	0.632013680126518	2265820	0.239916	'rs192180740'	12409749	0.3067	0.770514	3758338	0.397951
'rs4253726'	46609572	0.678600000000000	0.931586030049528	6878728	0.728352	'rs2267668'	35377922	0.152600000000000	0.633161480199281	2275090	0.240897	'rs141158299'	12426878	0.3157	0.776332	3839615	0.406557
'rs4253711'	46595033	0.680200000000000	0.932053761395558	6891524	0.729707	'rs6899536'	35381539	0.153000000000000	0.633651375076632	2279296	0.241343	'rs12630210'	12410948	0.3355	0.788561	4017214	0.425362
'rs4253758'	46616732	0.686000000000000	0.933686153656365	6938075	0.734636	'rs2267665'	35369491	0.154600000000000	0.635632047030777	2295972	0.243108	'rs4135249'	12396779	0.3578	0.801663	4214289	0.446229					Supplementary Figure 3 The -log10(p-value) of the top 10 SNPs for PPARG
'chr22_46595032_I'	46595032	0.698600000000000	0.937201743849424	7039035	0.745327	'rs2016520'	35378778	0.154600000000000	0.635632047030777	2295972	0.243108	'rs115881710'	12406006	0.3601	0.802996	4234347	0.448353
'rs4253778'	46630634	0.700700000000000	0.937764829560350	7055904	0.747113	'rs7749160'	35397127	0.156500000000000	0.637902219849426	2315952	0.245224	'rs12497191'	12390135	0.3878	0.818219	4475313	0.473867
'rs4253749'	46613798	0.701500000000000	0.937981480708038	7062370	0.747797	'rs9470015'	35369084	0.158900000000000	0.640775335740405	2340926	0.247868	'rs142641125'	12396234	0.3891	0.818939	4486367	0.475038
'rs11702902'	46606394	0.709300000000000	0.940059074279038	7125124	0.754442	'rs2267669'	35378124	0.161800000000000	0.644222759235049	2370937	0.251046	'rs2972167'	12403831	0.5134	0.87607	5533765	0.585941
'rs11090818'	46626432	0.727400000000000	0.944717428706472	7270932	0.769881	'rs71567498'	35407202	0.162300000000000	0.644818698834715	2376063	0.251589	'rs12486170'	12392296	0.5146	0.876563	5543537	0.586976
'rs11090819'	46626506	0.736500000000000	0.947061011765971	7343669	0.777583	'rs2299871'	35385243	0.162500000000000	0.645071646961703	2378080	0.251802	'chr3_12386583_D'	12386583	0.5177	0.877817	5569042	0.589677
'rs4253724'	46608888	0.741800000000000	0.948381065436079	7386240	0.78209	'rs6942357'	35373877	0.163900000000000	0.646715074399571	2392487	0.253328	'rs17817276'	12397392	0.5243	0.880403	5623411	0.595434
'rs4253765'	46622888	0.758100000000000	0.952508453635184	7515819	0.795811	'rs71567499'	35413408	0.168000000000000	0.651470621566357	2434390	0.257765	'rs111892873'	12418949	0.5352	0.8845	5713764	0.605001
'rs4253754'	46615144	0.792000000000000	0.960842241022729	7783822	0.824188	'rs148895228'	35389315	0.172300000000000	0.656300043639309	2478432	0.262428	'chr3_12395972_D'	12395972	0.551	0.890403	5843504	0.618738
'rs4253728'	46610067	0.795000000000000	0.961498610608296	7808043	0.826753	'rs12198505'	35409909	0.173900000000000	0.658129747628014	2494480	0.264127	'chr3_12424736_D'	12424736	0.5572	0.892618	5894553	0.624143
'rs4253755'	46615376	0.843300000000000	0.971971410614005	8193203	0.867535	'chr6_35386487_D'	35386487	0.175300000000000	0.659670676978137	2508678	0.265631	'rs140566471'	12397665	0.5608	0.893931	5923956	0.627257
'rs4253798'	46628284	0.900500000000000	0.983012092122753	8650698	0.915977	'chr6_35407625_D'	35407625	0.177000000000000	0.661572394747247	2525755	0.267439	'rs4135255'	12408905	0.594	0.905478	6194670	0.655921
'rs2336905'	46625340	0.909800000000000	0.984743020473934	8724675	0.92381	'rs2076166'	35393404	0.178900000000000	0.663695419147152	2544693	0.269444	'rs2921188'	12412115	0.6209	0.914168	6413709	0.679114
'rs4253721'	46608235	0.926700000000000	0.987651706261466	8860613	0.938204	'rs73411784'	35346277	0.179000000000000	0.663803565615757	2545706	0.269551	'rs4135248'	12396732	0.6232	0.914917	6432191	0.681071
'rs142237213'	46596733	0.935500000000000	0.989151577898505	8931199	0.945678	'rs73411790'	35349006	0.179700000000000	0.664528796162078	2552904	0.270314	'chr3_12405529_D'	12405529	0.64	0.920135	6568150	0.695467
rs1800206'	46614274	0.943900000000000	0.990616323906241	8998031	0.952754	'chr6_35404591_D'	35404591	0.190300000000000	0.675796030889245	2658466	0.281491	'chr3_12404996_I'	12404996	0.6411	0.920483	6576937	0.696397
'rs62226991'	46626985	0.944000000000000	0.990632765367117	8998852	0.952841	'rs77790729'	35360665	0.190700000000000	0.676191589686829	2662466	0.281915	'rs140888574'	12421067	0.6497	0.923074	6646471	0.70376
'rs62226990'	46626444	0.950500000000000	0.991775506779115	9050428	0.958302	'rs9462082'	35386041	0.191700000000000	0.677151080118834	2672596	0.282987	'rs10510418'	12388563	0.6797	0.931907	6887491	0.72928
'rs60610697'	46619870	0.966200000000000	0.994475089775069	9174934	0.971486	'rs112754776'	35354831	0.194000000000000	0.679477039685780	2695439	0.285406	'rs2938396'	12415839	0.7074	0.939547	7109929	0.752833
'rs62226989'	46624998	0.974000000000000	0.995731597538545	9237277	0.978087	'rs2038067'	35374466	0.194200000000000	0.679689276658635	2697441	0.285618	'rs1373641'	12402474	0.7177	0.942182	7193312	0.761662
'rs6008191'	46619419	0.979700000000000	0.996654533870052	9282753	0.982902	'rs61116413'	35355735	0.194600000000000	0.680127687384655	2701271	0.286023	'rs1596667'	12403119	0.7189	0.942518	7202733	0.76266
'rs112936777'	46616839	0.988300000000000	0.998087124039779	9350776	0.990105	'rs2395622'	35388758	0.195500000000000	0.681085416997893	2709955	0.286943	'rs139495991'	12391204	0.7376	0.947333	7352529	0.778521
'rs5767743'	46621994	0.997000000000000	0.999515979957236	9419651	0.997397	'rs11962524'	35361961	0.196500000000000	0.682151280758155	2719514	0.287955	'rs73025232'	12386481	0.7401	0.947971	7372477	0.780633
'rs113518087'	46621351	0.998300000000000	0.999719728341699	9430008	0.998494	'rs9794'	35395795	0.198200000000000	0.683832709540505	2736367	0.28974	'rs2938398'	12404490	0.7407	0.948124	7377270	0.78114
						'rs11962521'	35361873	0.199500000000000	0.685092610503917	2749186	0.291097	'rs1373640'	12402601	0.7522	0.95097	7469394	0.790895
						'chr6_35386116_D'	35386116	0.199900000000000	0.685480695523229	2753098	0.291511	'rs4135247'	12396588	0.7596	0.952902	7527615	0.79706
						'rs6457819'	35398908	0.202600000000000	0.688122501853010	2779713	0.294329	'rs116822471'	12388316	0.7613	0.953357	7540926	0.798469
						'rs9658111'	35364534	0.204900000000000	0.690330255523719	2802152	0.296705	'rs34001022'	12408060	0.7625	0.953676	7550237	0.799455
						'rs9470024'	35401134	0.208700000000000	0.694006402358834	2839085	0.300616	'rs4135256'	12409528	0.7771	0.957196	7666561	0.811772
						'rs760783'	35396004	0.212600000000000	0.697611085516144	2877206	0.304652	'rs4135258'	12418596	0.7936	0.961192	7796753	0.825557
						'rs6457818'	35398901	0.213200000000000	0.698155033695741	2883037	0.30527	'rs116517756'	12405480	0.7999	0.962605	7847127	0.830891
						'rs9380508'	35398689	0.214100000000000	0.698949659617979	2891972	0.306216	'rs75262919'	12419366	0.8222	0.967545	8024703	0.849694
						'rs3777744'	35356143	0.217100000000000	0.701674611833392	2921064	0.309296	'rs73025259'	12414290	0.8237	0.967843	8036893	0.850984
						'rs144953679'	35416635	0.226500000000000	0.710117704059598	3011358	0.318857	'rs2938397'	12408278	0.837	0.970656	8142954	0.862215
						'rs9470007'	35349739	0.241300000000000	0.722790508384479	3151921	0.33374	'rs2938394'	12431568	0.8391	0.971095	8159759	0.863994
						'chr6_35400431_D'	35400431	0.241700000000000	0.723105230646223	3155826	0.334154	'rs114899707'	12408335	0.849	0.973112	8238808	0.872364
						'rs73413718'	35360177	0.243600000000000	0.724617347682805	3173987	0.336077	'rs2938395'	12429468	0.8533	0.973953	8273449	0.876032
						'rs9658100'	35356640	0.247000000000000	0.727298942657576	3206451	0.339514	'rs2959268'	12430075	0.8699	0.977227	8406210	0.89009
						'rs6457817'	35398775	0.249000000000000	0.728858095700053	3225427	0.341524	'rs112129117'	12409972	0.8749	0.97816	8446445	0.89435
						'rs2284196'	35347077	0.253800000000000	0.732578500762547	3270952	0.346344	'rs116053435'	12416221	0.889	0.980821	8559315	0.906301
						'rs61592141'	35403373	0.256400000000000	0.734601679132494	3295474	0.34894	'rs73025253'	12411089	0.8958	0.98211	8613490	0.912037
						'rs9658134'	35378798	0.258900000000000	0.736591080995428	3318579	0.351387	'rs4135265'	12431296	0.9001	0.982937	8647554	0.915644
						'rs7754871'	35347118	0.259600000000000	0.737156732413948	3324968	0.352063	'rs138779828'	12414770	0.902	0.983285	8662758	0.917254
						'rs9462083'	35400907	0.263600000000000	0.740163221886125	3362522	0.35604	'rs2972168'	12409699	0.9626	0.993826	9146648	0.968491
						'rs6906237'	35375526	0.266300000000000	0.742236671531296	3387465	0.358681	'rs2921189'	12420575	0.9797	0.996655	9282753	0.982902
						'rs9462084'	35400919	0.268300000000000	0.743730957260271	3406031	0.360647	'rs4135246'	12395005	0.9903	0.998416	9366694	0.99179
						'rs9658105'	35357674	0.268800000000000	0.744121669000405	3410622	0.361133	'rs148711333'	12428486	0.9932	0.998896	9389576	0.994213
						'rs182188717'	35354980	0.272000000000000	0.746477263778412	3440354	0.364281	rs62242085'	12299345	0.000364100000000000	0.0347172972730118	99041	0.0104869
						'rs6457821'	35402805	0.277000000000000	0.750153328194770	3486359	0.369152	'rs62242118'	12319716	0.000797200000000000	0.0558584731055154	134776	0.0142707
						'rs6922548'	35353523	0.280000000000000	0.752287015518927	3514174	0.372097	'rs62242119'	12319739	0.000797900000000000	0.0558888617380276	134823	0.0142757
						'rs7762809'	35387740	0.282700000000000	0.754200847340564	3539111	0.374738	'rs62242117'	12319266	0.000849200000000000	0.0579528728150359	138385	0.0146529
						'rs143067628'	35416658	0.282900000000000	0.754340414628899	3540951	0.374933	'rs9878908'	12302462	0.000887500000000000	0.0594492809773743	140981	0.0149277
						'rs151115763'	35373228	0.283400000000000	0.754672630185159	3545617	0.375427	'rs62242116'	12316326	0.00114400000000000	0.0687316253801036	157135	0.0166382
						'rs4713861'	35406930	0.287100000000000	0.757266370549196	3579639	0.379029	'rs145829278'	12312610	0.00120500000000000	0.0707483534962948	160792	0.0170254
						'rs9658125'	35371434	0.291600000000000	0.760359223499333	3620970	0.383406	'rs11721237'	12303084	0.00135900000000000	0.0757080415150210	169478	0.0179451
						'rs9658182'	35397878	0.301800000000000	0.767309300958266	3713772	0.393232	'rs11128595'	12303710	0.00135900000000000	0.0757080415150210	169478	0.0179451
						'rs143756059'	35416628	0.306600000000000	0.770447386171065	3757438	0.397855	'rs12330874'	12302242	0.00139300000000000	0.0768002871587108	171251	0.0181329
						'rs6457816'	35362848	0.308800000000000	0.771865760415462	3777416	0.399971	'rs10865709'	12303671	0.00143500000000000	0.0781248273496587	173419	0.0183624
						'rs9394297'	35409547	0.315000000000000	0.775875703194073	3833339	0.405892	'rs11128593'	12302033	0.00144500000000000	0.0784260235043963	173947	0.0184183
						'rs77934702'	35376775	0.319300000000000	0.778584903283075	3872211	0.410008	'rs35430276'	12302837	0.00145300000000000	0.0786829634407862	174349	0.0184609
						'rs10214770'	35417791	0.321800000000000	0.780115379896267	3894858	0.412406	'rs34509786'	12305916	0.00148800000000000	0.0797510611709825	176159	0.0186526
						'rs9470016'	35373655	0.324800000000000	0.781984300079410	3921797	0.415259	'rs11128594'	12303417	0.00149000000000000	0.0798138648622589	176259	0.0186631
						'rs6917357'	35408748	0.325200000000000	0.782250374026728	3925309	0.41563	'rs13066537'	12322168	0.00160900000000000	0.0835506038213058	181826	0.0192526
						'rs62402061'	35381192	0.328200000000000	0.784099895701131	3952194	0.418477	'rs12629817'	12304503	0.00173200000000000	0.0872013645232485	187539	0.0198575
						'rs6457822'	35418118	0.333800000000000	0.787536641312146	4002069	0.423758	'rs12629818'	12304512	0.00173600000000000	0.0873203589708083	187710	0.0198756
						'rs4713858'	35402785	0.335700000000000	0.788694682776089	4019005	0.425551	'rs12635120'	12304614	0.00182700000000000	0.0898953751934188	191899	0.0203192
						'rs45500193'	35428009	0.338200000000000	0.790165107878252	4041339	0.427916	'rs11128592'	12302030	0.00193000000000000	0.0927020943633247	196578	0.0208146
						'rs9348977'	35417338	0.338600000000000	0.790405311888176	4044904	0.428294	'rs6798713'	12305587	0.00205600000000000	0.0961535145413760	201894	0.0213775
						'rs9470030'	35422674	0.341500000000000	0.792159893903973	4070536	0.431008	'rs7631359'	12296751	0.00216200000000000	0.0989705937724179	206277	0.0218416
						'rs9470027'	35416759	0.342200000000000	0.792568147339767	4076752	0.431666	'rs6804173'	12291417	0.00225600000000000	0.101395727767229	210094	0.0222458
						'rs9658085'	35344426	0.342600000000000	0.792810587067232	4080283	0.43204	'rs1962093'	12306333	0.00233800000000000	0.103477797127258	213342	0.0225897
						'rs10947547'	35408409	0.345100000000000	0.794298122951319	4102308	0.434372	'rs60569434'	12305059	0.00258600000000000	0.109439684086000	223116	0.0236246
						'rs79897701'	35412074	0.354200000000000	0.799663000649026	4182328	0.442845	'rs6809597'	12305459	0.00262800000000000	0.110440152893224	224693	0.0237916
						'rs74413192'	35409168	0.372500000000000	0.809913631253766	4342767	0.459833	'rs35841904'	12302965	0.00317200000000000	0.122606657089652	244296	0.0258672
						'rs74792490'	35416229	0.373500000000000	0.810466829154308	4351476	0.460755	'rs12629337'	12298756	0.00341200000000000	0.127622707887775	252460	0.0267317
						'rs59875209'	35372186	0.374500000000000	0.811002573662018	4360233	0.461682	'rs56053774'	12314019	0.00345700000000000	0.128558952862470	253919	0.0268862
						'rs9470026'	35413567	0.377400000000000	0.812531522577157	4385696	0.464378	'rs2347100'	12315139	0.00346500000000000	0.128709987689185	254207	0.0269166
						'rs7749479'	35397342	0.377500000000000	0.812590103631998	4386603	0.464474	'rs4279078'	12314846	0.00348400000000000	0.129089286479319	254852	0.0269849
						'chr6_35407630_I'	35407630	0.378400000000000	0.813085793293498	4394397	0.4653	'rs2347101'	12315297	0.00384500000000000	0.136291372256856	266411	0.0282089
						'rs7749664'	35397458	0.380800000000000	0.814397619191577	4415165	0.467499	'rs145268310'	12310773	0.00403700000000000	0.139863448643969	272571	0.0288611
						'rs7751726'	35371624	0.383000000000000	0.815615578759099	4433985	0.469491	'rs17036126'	12287863	0.00410700000000000	0.141186982607999	274696	0.0290861
						'rs3800376'	35425990	0.384700000000000	0.816552969930980	4448578	0.471037	'rs12488497'	12289137	0.00477200000000000	0.152589318444985	295328	0.0312707
						'rs11966736'	35403734	0.385600000000000	0.817023852049315	4456398	0.471865	'rs17036143'	12294727	0.00482200000000000	0.153378005280990	296881	0.0314352
						'rs7761870'	35423886	0.388400000000000	0.818547140995430	4480443	0.474411	'rs78766092'	12312846	0.00734200000000000	0.189562605177330	365764	0.0387288
						'rs181687969'	35393009	0.390700000000000	0.819791960714263	4500069	0.476489	'rs147960263'	12293351	0.00811800000000000	0.199234589022229	384788	0.0407432
						'rs1053046'	35395578	0.397100000000000	0.823058640483085	4555738	0.482383	'rs112431151'	12310409	0.00867000000000000	0.205651223261176	398125	0.0421554
						'chr6_35416631_I'	35416631	0.399400000000000	0.824233314577709	4575503	0.484476	'chr3_12312561_I'	12312561	0.00872300000000000	0.206250499565628	399405	0.0422909
						'rs9368868'	35416280	0.407100000000000	0.828210304133743	4641352	0.491448	'chr3_12360884_D'	12360884	0.00983100000000000	0.218532665030057	424841	0.0449842
						'rs73411802'	35353726	0.407600000000000	0.828461553427227	4645655	0.491904	'rs17036160'	12329783	0.00998000000000000	0.220071203354768	428267	0.0453469
						'rs6935950'	35413626	0.408600000000000	0.828932746443929	4654393	0.492829	'rs13083375'	12365308	0.0102900000000000	0.223133025738755	435287	0.0460903
						'chr6_35353433_I'	35353433	0.409500000000000	0.829396002638686	4662064	0.493642	'rs13064760'	12369401	0.0104600000000000	0.224818609213347	439162	0.0465006
						'rs4713867'	35423662	0.410400000000000	0.829831268520955	4669836	0.494464	'rs2012444'	12375956	0.0113300000000000	0.233204077900963	458641	0.0485631
						'rs3823434'	35426175	0.414200000000000	0.831735137927955	4702302	0.497902	'rs35000407'	12351521	0.0115000000000000	0.234757425828178	462384	0.0489594
						'rs4713868'	35424268	0.417300000000000	0.833225440891519	4729074	0.500737	'rs62242087'	12302208	0.0115300000000000	0.235026929510465	463123	0.0490377
						'rs9296149'	35345814	0.425400000000000	0.837210465444852	4797925	0.508027	'rs11128603'	12385828	0.0132000000000000	0.249804799166408	498854	0.052821
						'rs73413704'	35354600	0.428100000000000	0.838503079466346	4820935	0.510464	'rs3112395'	12373094	0.0138200000000000	0.255082344456931	511483	0.0541583
						'rs4713854'	35381099	0.430500000000000	0.839658055045508	4841299	0.51262	'rs11712037'	12344730	0.0146500000000000	0.261904704169790	528075	0.0559151
						'rs7757405'	35423489	0.435800000000000	0.842177820075194	4886256	0.51738	'rs12639094'	12348581	0.0155300000000000	0.268935146478806	545177	0.0577259
						'rs151330587'	35368406	0.450800000000000	0.849246708202197	5012440	0.530741	'rs11709077'	12336507	0.0159900000000000	0.272533942300057	553924	0.0586521
						'rs4713863'	35412138	0.453200000000000	0.850357882130331	5032475	0.532862	'rs183181489'	12329279	0.0165800000000000	0.277120111495545	564868	0.0598109
						'rs7770619'	35350042	0.457200000000000	0.852153523738777	5066143	0.536427	'rs13085211'	12383265	0.0166500000000000	0.277658661028023	566146	0.0599462
						'rs9658121'	35371300	0.469100000000000	0.857526549752563	5165507	0.546948	'rs7638903'	12383714	0.0177400000000000	0.285660816501905	586327	0.0620831
						'rs12204518'	35422276	0.470300000000000	0.858072250162713	5175390	0.547995	'rs113805668'	12312561	0.0192400000000000	0.295895861036882	613907	0.0650034
						'rs112334764'	35415608	0.478700000000000	0.861688156553273	5245781	0.555448	'rs2920503'	12324230	0.0221400000000000	0.314506040127129	664670	0.0703784
						'rs78333619'	35415880	0.483500000000000	0.863765358967995	5285679	0.559673	'rs2881479'	12367105	0.0249300000000000	0.330690447190156	711803	0.0753691
						'rs75424364'	35414958	0.485700000000000	0.864702812837844	5303928	0.561605	'rs76865100'	12357914	0.0251700000000000	0.332050920115996	715732	0.0757851
						'rs7758978'	35418442	0.490300000000000	0.866606897100272	5342398	0.565679	'rs76337277'	12320348	0.0256500000000000	0.334706500983762	723579	0.076616
						'rs9470028'	35418227	0.496900000000000	0.869379569263397	5397133	0.571474	'rs116793915'	12358016	0.0310400000000000	0.362082086904968	809466	0.0857101
						'rs73411781'	35344374	0.500000000000000	0.870645541581070	5422837	0.574196	'rs59447614'	12302951	0.0313000000000000	0.363315510735838	813488	0.086136
						'chr6_35354115_D'	35354115	0.502700000000000	0.871738207029667	5445311	0.576575	'rs7610451'	12293739	0.0334600000000000	0.373129282726927	846764	0.0896594
						'rs59072066'	35368853	0.509200000000000	0.874373205390166	5499064	0.582267	'rs35958630'	12334352	0.0417000000000000	0.406561138341978	968525	0.102552
						'rs9470025'	35401923	0.511100000000000	0.875124793794032	5514887	0.583942	'rs2960420'	12314512	0.0468600000000000	0.424847283629200	1041523	0.110281
						'rs73411797'	35350469	0.519000000000000	0.878315146630293	5579832	0.590819	'rs35080475'	12334332	0.0473000000000000	0.426251577050022	1047845	0.110951
						'rs56748507'	35401608	0.519100000000000	0.878343513578448	5580635	0.590904	'rs2920499'	12319058	0.0478000000000000	0.427982061003207	1054647	0.111671
						'rs59188072'	35401532	0.523600000000000	0.880145014471225	5617549	0.594813	'rs9823123'	12288569	0.0480600000000000	0.428828120766183	1058309	0.112059
						'rs141346232'	35413494	0.524000000000000	0.880284998245221	5620941	0.595172	'rs2920502'	12329195	0.0480900000000000	0.428921551141214	1058715	0.112102
						'rs74466273'	35416002	0.525500000000000	0.880858538134266	5633406	0.596492	'rs7632481'	12293966	0.0529800000000000	0.444606141337670	1125230	0.119145
						'rs7742865'	35422856	0.528600000000000	0.882044000607085	5659004	0.599202	'rs9853146'	12299313	0.0542900000000000	0.448561431103506	1142935	0.121019
						'rs2395626'	35422754	0.530600000000000	0.882796764710597	5675566	0.600956	'rs7611617'	12289142	0.0632700000000000	0.474228112512589	1259880	0.133402
						'rs59137976'	35355091	0.534000000000000	0.884053719665985	5703830	0.603949	'rs6442309'	12301166	0.0676800000000000	0.485630191202236	1316068	0.139352
						'rs3798343'	35357693	0.537400000000000	0.885334114237499	5731820	0.606912	'rs13098197'	12297943	0.0703500000000000	0.492194892490045	1349731	0.142916
						'rs45454199'	35423416	0.538100000000000	0.885601515229406	5737569	0.607521	'rs13077979'	12297922	0.0714000000000000	0.494614270593646	1363203	0.144342
						'rs57648364'	35354838	0.538500000000000	0.885750307487008	5740883	0.607872	'chr3_12368513_I'	12368513	0.0714800000000000	0.494821114464941	1364159	0.144444
						'rs74567654'	35426380	0.549000000000000	0.889679359828135	5826956	0.616986	'rs2972165'	12337875	0.0894100000000000	0.534497394193508	1579716	0.167268
						'rs45472598'	35427758	0.549200000000000	0.889757205129907	5828621	0.617162	'rs17029008'	12329562	0.100500000000000	0.555597248897024	1707174	0.180764
						'rs2395624'	35405167	0.562000000000000	0.894407177693514	5933496	0.628267	'rs11715234'	12317310	0.110200000000000	0.572447467050369	1816921	0.192384
						'rs13214239'	35425416	0.570500000000000	0.897442924720795	6002819	0.635607	'rs11715261'	12317232	0.111000000000000	0.573826318808721	1825808	0.193325
						'chr6_35369346_D'	35369346	0.572500000000000	0.898160591327107	6019119	0.637333	'rs143888770'	12316352	0.111200000000000	0.574174766560036	1827946	0.193552
						'rs11966402'	35422542	0.573300000000000	0.898433485871649	6025639	0.638023	'rs2920500'	12323413	0.112200000000000	0.575803846580202	1839176	0.194741
						'rs11752253'	35416657	0.579200000000000	0.900513483671942	6073613	0.643103	'rs2960421'	12322628	0.114300000000000	0.579229309185621	1862582	0.197219
						'rs74292915'	35417327	0.596900000000000	0.906409092516980	6218458	0.65844	'rs6782178'	12334555	0.115400000000000	0.580968067827149	1874822	0.198515
						'rs11755391'	35420967	0.599900000000000	0.907365753085921	6243204	0.66106	'rs112215093'	12366204	0.119400000000000	0.587307547116746	1918873	0.203179
						'rs187281324'	35412718	0.621000000000000	0.914200930495302	6414491	0.679197	'rs3963364'	12385357	0.129300000000000	0.602105076336857	2027050	0.214634
						'chr6_35382308_I'	35382308	0.622500000000000	0.914676543323202	6426592	0.680478	'rs2972164'	12334416	0.131400000000000	0.605140751815464	2049669	0.217029
						'rs3800377'	35424188	0.630200000000000	0.917145560042851	6488637	0.687048	'rs141073613'	12367231	0.133000000000000	0.607373586595334	2067017	0.218866
						'rs9380506'	35366890	0.630700000000000	0.917296928517386	6492723	0.68748	'chr3_12367099_I'	12367099	0.136700000000000	0.612311740969415	2107339	0.223135
						'rs73413775'	35402607	0.636900000000000	0.919180252256030	6543095	0.692814	'rs74406844'	12323161	0.140700000000000	0.617752897104499	2149968	0.227649
						'rs9394296'	35405257	0.640100000000000	0.920168838702410	6568939	0.695551	'rs111803630'	12313747	0.147200000000000	0.626283663085776	2218672	0.234924
						'rs148696172'	35370400	0.648700000000000	0.922756361987235	6638506	0.702917	'rs10212146'	12352320	0.149600000000000	0.629465260287766	2243519	0.237554
						'rs60838008'	35373922	0.654900000000000	0.924681633089977	6688071	0.708165	'rs3885307'	12376414	0.151700000000000	0.632013680126518	2265820	0.239916
						'rs57253134'	35410177	0.655200000000000	0.924777822762336	6690417	0.708413	'rs147115029'	12321331	0.156400000000000	0.637784466078946	2314920	0.245115
						'rs73413796'	35412324	0.655700000000000	0.924940842803054	6694321	0.708827	'rs12496005'	12371082	0.159800000000000	0.641835648445454	2350337	0.248865
						'rs73746414'	35374301	0.656200000000000	0.925085581672232	6698371	0.709255	'rs9310401'	12352468	0.160700000000000	0.642889991515326	2359729	0.249859
						'rs140487082'	35376207	0.663500000000000	0.927278754831730	6756863	0.715449	'rs2067819'	12359049	0.165000000000000	0.648058690913900	2403602	0.254505
						'rs9658129'	35377714	0.664200000000000	0.927480080977814	6762556	0.716052	'chr3_12367884_I'	12367884	0.167700000000000	0.651146794418498	2431307	0.257438
						'rs78027002'	35397000	0.665800000000000	0.927956579146403	6775361	0.717407	'rs2921186'	12385469	0.168200000000000	0.651675972712403	2436600	0.257999
						'rs140680201'	35355792	0.669600000000000	0.929089144043234	6805741	0.720624	'rs59390337'	12347737	0.174400000000000	0.658678779095343	2499570	0.264666
						'rs10947546'	35408341	0.669800000000000	0.929147553427769	6807374	0.720797	'rs35240997'	12379351	0.174400000000000	0.658678779095343	2499570	0.264666
						'rs147425344'	35342817	0.677700000000000	0.931321015985821	6871477	0.727585	'rs57819653'	12347815	0.174500000000000	0.658790108103549	2500573	0.264773
						'chr6_35405891_D'	35405891	0.681600000000000	0.932443103431543	6902763	0.730897	'rs60290266'	12348835	0.174500000000000	0.658790108103549	2500573	0.264773
						'rs9658132'	35378756	0.682800000000000	0.932758869462480	6912641	0.731943	'rs17036242'	12349490	0.174500000000000	0.658790108103549	2500573	0.264773
						'rs150023069'	35383291	0.688600000000000	0.934397965539343	6959055	0.736858	'rs12495364'	12361929	0.175500000000000	0.659907664578537	2510672	0.265842
						'rs146263047'	35385134	0.692200000000000	0.935377057929512	6988175	0.739941	'rs10510412'	12346962	0.177200000000000	0.661810496793604	2527748	0.26765
						'rs12212952'	35407374	0.695700000000000	0.936375046923139	7016006	0.742888	'rs13061415'	12349924	0.177500000000000	0.662152970750103	2530739	0.267967
						'rs9658135'	35378997	0.697900000000000	0.937013490969177	7033415	0.744731	'chr3_12349004_D'	12349004	0.179500000000000	0.664327395855417	2550783	0.270089
						'rs147854177'	35389217	0.705100000000000	0.938916933303762	7091561	0.750888	'rs6795085'	12350950	0.179900000000000	0.664743134316679	2554867	0.270521
						'rs4713862'	35407787	0.707800000000000	0.939656480323603	7113116	0.753171	'rs142014218'	12326438	0.181800000000000	0.666779940536015	2573995	0.272547
						'rs9368865'	35363736	0.708400000000000	0.939820083877733	7117907	0.753678	'rs12636454'	12360214	0.182700000000000	0.667731199099094	2583043	0.273505
						'chr6_35402604_I'	35402604	0.718000000000000	0.942253847653501	7195709	0.761916	'rs6776454'	12357932	0.183500000000000	0.668625920991764	2590919	0.274339
						'rs9296151'	35379770	0.723400000000000	0.943683863592602	7238868	0.766486	'rs13097936'	12350740	0.183800000000000	0.668944772972596	2593957	0.274661
						'rs73413734'	35373226	0.726400000000000	0.944461875839878	7262884	0.769029	'rs13433696'	12358492	0.184100000000000	0.669274739102669	2596880	0.27497
						'rs9658170'	35394504	0.726800000000000	0.944567648292866	7266089	0.769368	'rs12639162'	12350781	0.184300000000000	0.669493870757803	2598890	0.275183
						'rs188504499'	35393005	0.727300000000000	0.944691742914353	7270101	0.769793	'rs10510410'	12346738	0.189400000000000	0.674861965732801	2649533	0.280545
						'rs12525006'	35417503	0.734200000000000	0.946485751090056	7325165	0.775623	'rs6768049'	12351195	0.190900000000000	0.676372553411156	2664504	0.28213
						'rs9348974'	35360614	0.739000000000000	0.947700582067182	7363620	0.779695	'rs116219174'	12371377	0.191100000000000	0.676565915973216	2666568	0.282349
						'rs9658149'	35387538	0.739100000000000	0.947720595800596	7364443	0.779782	'rs12629240'	12351574	0.191800000000000	0.677248222946387	2673642	0.283098
						'rs9470023'	35398357	0.744900000000000	0.949145409338286	7411160	0.784729	'rs12634544'	12351583	0.192000000000000	0.677453424642181	2675620	0.283307
						'rs4713864'	35416039	0.745200000000000	0.949222227841976	7413529	0.78498	'rs12629293'	12351746	0.192200000000000	0.677643397256919	2677673	0.283525
						'rs4713866'	35420267	0.751400000000000	0.950761876460613	7463100	0.790229	'rs9876942'	12379501	0.192300000000000	0.677746495161874	2678668	0.28363
						'rs9380505'	35358764	0.752100000000000	0.950948140364284	7468631	0.790814	'rs28684849'	12379908	0.194100000000000	0.679579543196512	2696458	0.285514
						'rs3800378'	35411091	0.765800000000000	0.954472002305812	7576549	0.802241	'rs142532168'	12291316	0.194600000000000	0.680127687384655	2701271	0.286023
						'rs9462080'	35367082	0.767200000000000	0.954795574551166	7587852	0.803438	'rs1122648'	12375391	0.194700000000000	0.680236530511456	2702210	0.286123
						'rs9470029'	35420628	0.783500000000000	0.958765818483553	7717045	0.817117	'rs11128602'	12381410	0.197800000000000	0.683425847546763	2732376	0.289317
						'rs9658126'	35371555	0.783800000000000	0.958849538449901	7719304	0.817357	'rs10865711'	12361385	0.201200000000000	0.686797730022124	2765669	0.292842
						'rs6907678'	35418954	0.787700000000000	0.959781205126492	7750225	0.820631	'rs12629497'	12346698	0.202700000000000	0.688216374796700	2780612	0.294424
						'rs73413737'	35373299	0.790900000000000	0.960585466862725	7775168	0.823272	'rs11128599'	12360769	0.203200000000000	0.688691408921882	2785572	0.29495
						'rs6915115'	35358945	0.794700000000000	0.961429917334749	7805641	0.826498	'chr3_12354242_D'	12354242	0.203900000000000	0.689386013580952	2792364	0.295669
						'rs9470018'	35374173	0.796100000000000	0.961742581323198	7816791	0.827679	'rs4684101'	12361295	0.204000000000000	0.689483945335804	2793325	0.295771
						'rs147902431'	35405598	0.799200000000000	0.962449908368812	7841509	0.830296	'rs2346795'	12367063	0.205400000000000	0.690802595916175	2807145	0.297234
						'chr6_35405110_D'	35405110	0.799700000000000	0.962560592925696	7845480	0.830717	'rs11128600'	12371628	0.205500000000000	0.690902965117893	2808104	0.297335
						'rs4713859'	35406153	0.817900000000000	0.966613752470989	7990431	0.846065	'rs12631389'	12364703	0.205900000000000	0.691283851390288	2811986	0.297746
						'rs2894401'	35408959	0.818400000000000	0.966724522032089	7994398	0.846485	'rs11715073'	12352971	0.206800000000000	0.692127229402743	2820889	0.298689
						'rs73746425'	35413954	0.821700000000000	0.967421663432089	8020880	0.849289	'rs12631322'	12364413	0.207300000000000	0.692618809140300	2825671	0.299195
						'chr6_35416604_D'	35416604	0.827600000000000	0.968652539407983	8068136	0.854293	'rs17036314'	12376745	0.207400000000000	0.692719863997640	2826648	0.299299
						'rs77696335'	35406454	0.829800000000000	0.969100134047263	8085932	0.856177	'rs10510417'	12377294	0.207500000000000	0.692831628369050	2827599	0.2994
						'rs7755021'	35368334	0.835500000000000	0.970346763221078	8130997	0.860949	'rs4145574'	12372074	0.207800000000000	0.693115571120499	2830453	0.299702
						'chr6_35408632_D'	35408632	0.838100000000000	0.970868122427467	8151905	0.863162	'rs4145573'	12372386	0.207800000000000	0.693115571120499	2830453	0.299702
						'rs6910489'	35358503	0.841800000000000	0.971663632649275	8181189	0.866263	'rs2028760'	12372882	0.208100000000000	0.693407244889355	2833370	0.300011
						'rs146155505'	35418359	0.846000000000000	0.972514412163157	8214769	0.869819	'rs10510411'	12346849	0.208500000000000	0.693807929286007	2837198	0.300416
						'rs142371890'	35405491	0.850500000000000	0.973403411285337	8250973	0.873652	'rs66550663'	12378923	0.208600000000000	0.693909154501945	2838138	0.300516
						'chr6_35403150_D'	35403150	0.869000000000000	0.977050179706446	8399041	0.88933	'rs58910856'	12373778	0.208900000000000	0.694169191323886	2841073	0.300826
						'rs77554427'	35353945	0.870600000000000	0.977360126058426	8411771	0.890678	'rs67100517'	12373423	0.209000000000000	0.694259166246350	2842103	0.300935
						'rs9296154'	35387378	0.876200000000000	0.978402788134879	8456873	0.895454	'rs13090995'	12356625	0.209400000000000	0.694607948073570	2846116	0.30136
						'rs9658151'	35388384	0.890100000000000	0.981032565092256	8568048	0.907226	'rs67654715'	12352374	0.210900000000000	0.696041960908473	2860603	0.302894
						'rs139072803'	35408694	0.891500000000000	0.981284858385832	8579332	0.90842	'rs13070963'	12356605	0.211200000000000	0.696330766486273	2863529	0.303204
						'rs139937555'	35409298	0.900600000000000	0.983028536868048	8651501	0.916062	'rs11715016'	12352688	0.211400000000000	0.696523061894819	2865431	0.303405
						'rs7740674'	35399655	0.904600000000000	0.983794463114201	8683167	0.919415	'rs149996219'	12339834	0.212000000000000	0.697054477204815	2871327	0.30403
						'rs9470033'	35425263	0.915500000000000	0.985739875014707	8770464	0.928658	'rs4073770'	12368233	0.212700000000000	0.697710379304189	2878171	0.304754
						'rs73746404'	35346587	0.916700000000000	0.985935767969658	8780226	0.929692	'rs58102308'	12373667	0.213000000000000	0.697987768339597	2881046	0.305059
						'rs45439495'	35427393	0.919900000000000	0.986495941997620	8805872	0.932408	'rs13095716'	12353612	0.213300000000000	0.698238215727753	2884045	0.305376
						'rs145760414'	35410464	0.922900000000000	0.987012666055772	8829998	0.934962	'rs10865710'	12353198	0.215200000000000	0.699969415402440	2902603	0.307341
						'rs9462086'	35414638	0.923100000000000	0.987047721856698	8831574	0.935129	'rs11128601'	12381165	0.215600000000000	0.700324022511614	2906495	0.307754
						'rs73413756'	35384627	0.929500000000000	0.988106892099354	8883293	0.940605	'rs11128598'	12353326	0.216300000000000	0.700968023190976	2913279	0.308472
						'rs9658180'	35397435	0.931600000000000	0.988462084073564	8900115	0.942387	'rs13073869'	12353993	0.217200000000000	0.701758137682736	2922071	0.309403
						'rs9658118'	35365828	0.931900000000000	0.988510305024780	8902578	0.942647	'chr3_12375743_D'	12375743	0.217600000000000	0.702112540156674	2926025	0.309821
						'rs9296152'	35379973	0.936000000000000	0.989224623881880	8935278	0.94611	'rs73021485'	12327387	0.219000000000000	0.703349243783209	2939654	0.311265
						'rs9658093'	35345767	0.936500000000000	0.989293397683575	8939428	0.946549	'rs35917766'	12356387	0.219000000000000	0.703349243783209	2939654	0.311265
						'rs9658094'	35345866	0.936600000000000	0.989305197387030	8940242	0.946635	'rs12493718'	12363637	0.219800000000000	0.704057271081696	2947387	0.312083
						'rs45464000'	35423096	0.943000000000000	0.990448721456190	8991017	0.952012	'rs12487012'	12356196	0.220800000000000	0.704971985517095	2957013	0.313103
						'rs9658108'	35363757	0.952100000000000	0.992051145208039	9063105	0.959645	'rs12496505'	12356158	0.220900000000000	0.705072210211333	2957971	0.313204
						'rs2284197'	35365457	0.955300000000000	0.992585147318821	9088668	0.962351	'chr3_12383315_D'	12383315	0.226300000000000	0.709947415380987	3009441	0.318654
						'rs9658165'	35393589	0.955900000000000	0.992687728681861	9093446	0.962857	'rs11719187'	12352606	0.227000000000000	0.710558718433048	3016192	0.319369
						'rs9462081'	35376006	0.959300000000000	0.993300356420933	9120211	0.965691	'rs1984669'	12375744	0.233100000000000	0.715909157959195	3074155	0.325506
						'rs141548484'	35407978	0.964800000000000	0.994215383890203	9164010	0.970329	'rs9817428'	12340267	0.235600000000000	0.717995175849172	3097989	0.32803
						'rs112682087'	35408355	0.967200000000000	0.994647668188980	9182806	0.972319	'rs11128596'	12343117	0.236300000000000	0.718562621065999	3104764	0.328747
						'rs113052008'	35408470	0.967400000000000	0.994678423007028	9184394	0.972487	'rs143453734'	12336332	0.236600000000000	0.718812258352375	3107640	0.329052
						'rs6457823'	35427556	0.968500000000000	0.994868103036366	9193097	0.973409	'rs73023314'	12338254	0.239500000000000	0.721298668436302	3134896	0.331938
						'rs10947548'	35420923	0.972900000000000	0.995565104729305	9228443	0.977151	'rs17793693'	12345971	0.240300000000000	0.721984019915059	3142410	0.332733
						'rs9296150'	35357157	0.977500000000000	0.996305601455304	9265129	0.981036	'rs77040839'	12294929	0.243900000000000	0.724871833707762	3176790	0.336374
						'rs58915043'	35380919	0.980900000000000	0.996860676492752	9292216	0.983904	'rs880663'	12370083	0.248200000000000	0.728239002511182	3217860	0.340722
						'rs181256148'	35350025	0.984600000000000	0.997487704684587	9321416	0.986996	'rs76574073'	12375276	0.248600000000000	0.728565871559861	3221561	0.341114
						'rs2395625'	35405461	0.986900000000000	0.997870603721468	9339660	0.988928	'rs34295844'	12340681	0.250600000000000	0.730118843396389	3240614	0.343132
						'rs9296153'	35380222	0.988900000000000	0.998177732492316	9355627	0.990618	'rs4684845'	12338736	0.251800000000000	0.731029686224264	3252090	0.344347
						'rs9380507'	35366902	0.994100000000000	0.999046131124825	9396646	0.994962	'rs6808179'	12338213	0.253400000000000	0.732272143176241	3267195	0.345946
						'rs4713860'	35406903	0.995900000000000	0.999342377645352	9410854	0.996466	'rs4684846'	12338849	0.255300000000000	0.733727411465336	3285192	0.347852
												'chr3_12352600_I'	12352600	0.255400000000000	0.733799991846857	3286115	0.347949
												'rs4362702'	12337163	0.255700000000000	0.734056078064581	3288884	0.348243
												'rs138316828'	12337136	0.259000000000000	0.736682069577830	3319497	0.351484
												'rs11128597'	12344636	0.260700000000000	0.738009831395420	3335248	0.353152
												'rs11710969'	12343591	0.261800000000000	0.738825699845153	3345591	0.354247
												'rs112105914'	12298610	0.268200000000000	0.743664173832879	3405114	0.36055
												'rs34914033'	12340532	0.271100000000000	0.745812846423183	3432048	0.363402
												'rs12636461'	12341830	0.272300000000000	0.746699973200071	3443108	0.364573
												'rs6768587'	12338115	0.273400000000000	0.747516622497882	3453273	0.365649
												'rs6809631'	12335647	0.276900000000000	0.750097175046280	3485430	0.369054
												'rs6795946'	12338441	0.280600000000000	0.752734343852665	3519674	0.37268
												'rs112496224'	12301915	0.282200000000000	0.753850330896173	3534492	0.374249
												'rs12631028'	12341406	0.285500000000000	0.756167488973664	3564855	0.377464
												'rs13076055'	12341996	0.288400000000000	0.758146803551860	3591672	0.380303
												'rs13095372'	12339722	0.300100000000000	0.766122066168067	3698506	0.391615
												'rs17029006'	12329452	0.301900000000000	0.767366261768342	3714629	0.393323
												'rs6771792'	12301472	0.306600000000000	0.770447386171065	3757438	0.397855
												'rs6785890'	12335816	0.313700000000000	0.775045329866893	3821669	0.404656
												'rs11716748'	12336399	0.314000000000000	0.775228411613284	3824402	0.404946
												'rs17036281'	12354411	0.319800000000000	0.778873428431804	3876793	0.410493
												'rs13088598'	12301063	0.320900000000000	0.779568646026871	3886730	0.411545
												'rs145755678'	12383141	0.326300000000000	0.782911460810377	3935263	0.416684
												'rs78135480'	12372205	0.330400000000000	0.785495446559854	3971616	0.420534
												'rs3892175'	12368038	0.331900000000000	0.786380434943496	3985174	0.421969
												'rs113256582'	12352845	0.342400000000000	0.792683978696080	4078527	0.431854
												'rs73134734'	12379155	0.343000000000000	0.793038630440286	4083848	0.432417
												'rs35252428'	12297153	0.346000000000000	0.794818418109493	4110363	0.435225
												'rs66593699'	12369096	0.347300000000000	0.795563128298392	4121896	0.436446
												'rs60756305'	12351588	0.348800000000000	0.796449219809663	4135185	0.437853
												'rs57052381'	12351555	0.349200000000000	0.796698990961924	4138593	0.438214
												'rs73025230'	12379911	0.350100000000000	0.797262967240706	4146353	0.439036
												'rs111684892'	12346990	0.352300000000000	0.798569485603222	4165588	0.441072
												'chr3_12379911_I'	12379911	0.353800000000000	0.799417901827668	4178893	0.442481
												'rs35541642'	12302262	0.359800000000000	0.802812687810340	4231807	0.448084
												'rs17036130'	12288288	0.361700000000000	0.803878122960729	4248535	0.449855
												'rs111698017'	12360546	0.362000000000000	0.804049883478062	4251077	0.450124
												'rs35057507'	12299722	0.365200000000000	0.805850666940811	4279103	0.453092
												'rs71304097'	12299615	0.365400000000000	0.805943999282551	4280936	0.453286
												'rs35877199'	12299660	0.365400000000000	0.805943999282551	4280936	0.453286
												'rs34685612'	12299983	0.365400000000000	0.805943999282551	4280936	0.453286
												'rs71304098'	12300058	0.365400000000000	0.805943999282551	4280936	0.453286
												'rs71304096'	12299365	0.365600000000000	0.806063594974818	4282671	0.45347
												'rs13067702'	12299945	0.365700000000000	0.806123357062833	4283547	0.453562
												'rs13088608'	12301116	0.365700000000000	0.806123357062833	4283547	0.453562
												'rs34430055'	12301571	0.366000000000000	0.806293472606782	4286190	0.453842
												'rs7628899'	12290513	0.366800000000000	0.806710407623377	4293264	0.454591
												'rs79017462'	12298941	0.367400000000000	0.807045755951358	4298538	0.45515
												'rs34881099'	12291502	0.369100000000000	0.807987586503907	4313406	0.456724
												'chr3_12298638_D'	12298638	0.369400000000000	0.808167192711829	4315960	0.456994
												'rs73134740'	12384266	0.369600000000000	0.808287373989753	4317632	0.457171
												'rs35316189'	12298567	0.369800000000000	0.808378083720069	4319431	0.457362
												'rs111837232'	12342730	0.371300000000000	0.809228825559376	4332485	0.458744
												'rs35577339'	12296346	0.373200000000000	0.810311832147151	4348764	0.460468
												'rs58581416'	12351306	0.376800000000000	0.812221084965154	4380409	0.463819
												'rs13089415'	12301360	0.382200000000000	0.815200865341553	4426991	0.468751
												'rs13081389'	12289800	0.383600000000000	0.815954054582425	4439122	0.470035
												'rs1596417'	12290898	0.383900000000000	0.816126950508667	4441701	0.470308
												'rs2972166'	12316339	0.384300000000000	0.816327732606393	4445116	0.47067
												'rs71304095'	12296513	0.387200000000000	0.817895862036881	4470148	0.473321
												'rs145925010'	12374455	0.387900000000000	0.818277478866362	4476150	0.473956
												'rs114857705'	12376677	0.388000000000000	0.818328857608067	4476987	0.474045
												'rs78261995'	12299143	0.393400000000000	0.821164243232903	4523640	0.478985
												'rs142946354'	12366612	0.401800000000000	0.825486035208807	4596097	0.486657
												'rs78453842'	12352605	0.415900000000000	0.832550899603549	4716998	0.499458
												'rs78448384'	12300966	0.418300000000000	0.833705055300060	4737654	0.501645
												'rs13077495'	12327751	0.420800000000000	0.834940266987130	4758991	0.503905
												'chr3_12364475_D'	12364475	0.428600000000000	0.838748341119980	4825117	0.510906
												'rs4518111'	12377344	0.433300000000000	0.840992387636409	4865049	0.515135
												'rs114607580'	12298861	0.444100000000000	0.846132881665175	4956075	0.524773
												'chr3_12368232_I'	12368232	0.445000000000000	0.846530754270993	4963776	0.525588
												'rs17036163'	12329875	0.445200000000000	0.846627621037812	4965455	0.525766
												'rs145533598'	12373486	0.456400000000000	0.851827452211085	5059296	0.535702
												'chr3_12368225_I'	12368225	0.458600000000000	0.852796807626475	5077879	0.53767
												'rs13076933'	12327431	0.466200000000000	0.856264990763291	5141133	0.544368
												'rs6807915'	12313846	0.477700000000000	0.861280494549498	5237310	0.554551
												'rs79146077'	12306465	0.481800000000000	0.863052124195837	5271436	0.558165
												'rs3112394'	12353303	0.486000000000000	0.864831946524663	5306408	0.561868
												'rs6442310'	12358230	0.496400000000000	0.869158013214658	5393043	0.571041
												'rs17672009'	12292963	0.516300000000000	0.877250550749064	5557557	0.588461
												'rs181137621'	12298005	0.523900000000000	0.880249939867709	5620069	0.59508
												'rs138017766'	12329716	0.525800000000000	0.880970348316536	5635846	0.59675
												'rs111327339'	12313321	0.538200000000000	0.885637533414715	5738406	0.60761
												'rs13078017'	12297989	0.545400000000000	0.888345651396697	5797438	0.61386
												'chr3_12298313_D'	12298313	0.559600000000000	0.893502158694704	5914115	0.626215
												'rs12490265'	12384542	0.578900000000000	0.900405771836994	6071202	0.642848
												'rs62242121'	12335682	0.582100000000000	0.901535407266254	6097160	0.645596
												'rs74833298'	12343549	0.586000000000000	0.902828637040563	6129162	0.648985
												'rs73019497'	12306778	0.587600000000000	0.903337295078031	6142418	0.650388
												'rs73025203'	12356974	0.595800000000000	0.906082246825822	6209301	0.65747
												'rs115381724'	12315763	0.604400000000000	0.908850900556638	6279725	0.664927
												'rs78846589'	12346108	0.608000000000000	0.910041540782506	6308848	0.668011
												'rs66615477'	12298314	0.612100000000000	0.911391929009718	6342075	0.671529
												'rs79310821'	12326565	0.612600000000000	0.911553505524590	6346091	0.671954
												'rs17036170'	12330411	0.621000000000000	0.914200930495302	6414491	0.679197
												'rs73025224'	12373324	0.621000000000000	0.914200930495302	6414491	0.679197
												'rs17793951'	12370737	0.625600000000000	0.915667583629319	6451633	0.68313
												'rs67216730'	12364377	0.625700000000000	0.915706803443926	6452463	0.683217
												'rs12631819'	12342861	0.626700000000000	0.916016831330576	6460575	0.684076
												'rs17036188'	12340925	0.647300000000000	0.922334562006319	6627165	0.701716
												'chr3_12341701_D'	12341701	0.657900000000000	0.925600073441892	6711983	0.710697
												'rs73021497'	12335198	0.666300000000000	0.928103122152078	6779376	0.717833
												'rs13088728'	12338450	0.667800000000000	0.928542121022689	6791442	0.71911
												'chr3_12288326_I'	12288326	0.690200000000000	0.934825530126806	6972050	0.738234
												'rs35939242'	12301893	0.707300000000000	0.939517795257561	7109105	0.752746
												'chr3_12296972_D'	12296972	0.708100000000000	0.939739696209640	7115480	0.753421
												'rs182751685'	12339438	0.710300000000000	0.940284714702756	7133348	0.755313
												'rs80182988'	12323409	0.724400000000000	0.943933572267058	7246979	0.767345
												'rs9310400'	12289449	0.725500000000000	0.944207218391717	7255854	0.768284
												'rs7620165'	12344441	0.734300000000000	0.946514018713273	7326000	0.775712
												'rs1822535'	12299957	0.752500000000000	0.951047726736525	7471775	0.791147
												'chr3_12355827_D'	12355827	0.753500000000000	0.951310309890531	7479700	0.791986
												'rs74606554'	12359677	0.756800000000000	0.952168807696330	7505662	0.794735
												'rs35854524'	12295787	0.759800000000000	0.952953425677020	7529169	0.797224
												'chr3_12296045_I'	12296045	0.760600000000000	0.953187791075470	7535297	0.797873
												'chr3_12298415_D'	12298415	0.770900000000000	0.955680166060355	7617445	0.806571
												'chr3_12296046_I'	12296046	0.777400000000000	0.957262807659256	7668911	0.812021
												'rs12496413'	12331836	0.778900000000000	0.957637263114948	7680742	0.813274
												'rs147485294'	12310595	0.784100000000000	0.958923150783807	7721648	0.817605
												'rs7641345'	12296540	0.795900000000000	0.961707268476528	7815135	0.827504
												'chr3_12287760_D'	12287760	0.804300000000000	0.963583491731899	7882263	0.834612
												'rs12633551'	12360494	0.817200000000000	0.966467131294373	7984811	0.84547
												'rs12485478'	12351223	0.820300000000000	0.967112595667612	8009730	0.848108
												'rs62242082'	12293049	0.821800000000000	0.967443999817013	8021657	0.849371
												'rs113764196'	12312508	0.841700000000000	0.971644752693619	8180342	0.866174
												'rs9875338'	12296469	0.845800000000000	0.972477800271902	8213213	0.869654
												'chr3_12317654_D'	12317654	0.852300000000000	0.973771181501182	8265314	0.875171
												'rs150754975'	12375101	0.854900000000000	0.974270739691228	8286376	0.877401
												'rs79644791'	12376427	0.857200000000000	0.974713718387038	8304876	0.87936
												'rs117350179'	12374332	0.857500000000000	0.974780096252350	8307189	0.879605
												'rs76608844'	12375580	0.857500000000000	0.974780096252350	8307189	0.879605
												'rs117991638'	12312217	0.865400000000000	0.976374383482013	8370026	0.886258
												'rs2920505'	12335081	0.866300000000000	0.976532814770042	8377335	0.887032
												'rs2920504'	12335212	0.868600000000000	0.976963673648905	8395909	0.888999
												'rs2960422'	12334991	0.870300000000000	0.977301102492493	8409377	0.890425
												'chr3_12298312_D'	12298312	0.885800000000000	0.980239935891923	8533579	0.903576
												'rs111598676'	12319829	0.887800000000000	0.980597757133337	8549656	0.905278
												'rs185313850'	12327946	0.896500000000000	0.982247357123897	8619019	0.912623
												'rs9848864'	12291685	0.902600000000000	0.983409646788192	8667368	0.917742
												'rs185281736'	12365355	0.919600000000000	0.986441369023821	8803546	0.932161
												'chr3_12298302_I'	12298302	0.940100000000000	0.989932959110517	8968017	0.949576
												'rs36009235'	12373905	0.949500000000000	0.991598987600612	9042487	0.957462
												'rs13082177'	12370898	0.950600000000000	0.991793174592987	9051183	0.958382
												'chr3_12317663_D'	12317663	0.978100000000000	0.996400876712695	9269975	0.981549
												'rs17029002'	12328932	0.983500000000000	0.997311969751225	9312667	0.986069
												'rs9826367'	12294202	0.995300000000000	0.999251730621446	9406116	0.995964

## Sheet: GEO Mega-analysis
geneName	beRandomEffectsModel	nStudy	abs_Z	mT	mSE	LL	UL	Z	p1	ISq	PValue_Q	Constant	nSample	Country	studyAge	SampleSource
PPARA	0	13	1.00694	0.058936	0.0585298	-0.0557824	0.173654	1.00694	0.156982	0	0.999263	0.501497	0.923513	0.02325	0.750988	0.00148309
PPARD	0	13	0.170408	0.00698148	0.0409692	-0.0733182	0.0872812	0.170408	0.432345	0	0.633923	0.4999	0.991401	0.822884	0.517248	2.72673e-05
PPARG	0	13	0.0346199	0.00252155	0.0728352	-0.140236	0.145279	0.0346199	0.486191	0	0.999999	0.50146	0.963014	0.620083	0.619918	2.11333e-06
																			MLR results for the relation between sample population (Country) and PPARA
																			MLR results for the relation between Sample Source and PPARA
																			MLR results for the relation between Sample Source and PPARD
																			MLR results for the relation between Sample Source and PPARG

## Sheet: Expression Data
ProbeName	seqname	GeneSymbol	log fold	p-value	meanEOS	stdEOS	meanHC	stdHC	[Sch063, T1](raw)	[Sch065, T1](raw)	[Sch066, T1](raw)	[Sch067, T1](raw)	[Sch068, T1](raw)	[Sch069, T1](raw)	[Sch35, T1](raw)	[Sch42, T1](raw)	[Sch43, T1](raw)	[Sch44, T1](raw)	[Sch45, T1](raw)	[Sch52, T1](raw)	[Sch53, T1](raw)	[Sch54, T1](raw)	[Sch57, T1](raw)	[Sch58, T1](raw)	[Sch60, T1](raw)	[Sch70, T1](raw)	[Sch71, T1](raw)	[CNC72, C](raw)	[CNC74, C](raw)	[CNC75, C](raw)	[CNC76, C](raw)	[CNC77, C](raw)	[CNC78, C](raw)	[CNC79, C](raw)	[CNC85, C](raw)	[CNC86, C](raw)	[CNC89, C](raw)	[CNC90, C](raw)	[CNC91, C](raw)	[SCON200, C](raw)	[SCON201, C](raw)	[SCON202, C](raw)	[SCON204, C](raw)	[SCON206, C](raw)	[SCON207, C](raw)
ASHG19A3A022271	NM_138711	PPARG	-0.820889	0.224961	5.8508	1.0865	6.6717	0.9032	7.35302	6.50832	7.03431	7.01667	6.91143	6.7554	4.42232	4.78468	5.62045	4.92937	4.74945	4.17893	4.87497	5.84029	5.04406	5.17936	5.66406	7.54253	6.75516	7.40935	6.93167	7.02972	7.15454	6.95345	7.13658	7.3195	7.31283	5.23311	4.5198	5.21791	5.54308	7.46731	6.79785	6.59295	7.5556	6.75432	7.16044
ASHG19A3A031409	NM_001171818	PPARD	-0.541638	0.342406	4.6332	1.3344	5.1749	1.1861	6.20117	5.463	6.16389	6.23376	5.847	5.75733	3.38049	2.95901	3.74895	3.90661	3.4983	2.85631	2.87593	4.46218	5.70652	3.06717	3.91803	6.31181	5.6743	5.58184	3.74804	5.25301	6.3532	4.12396	4.99149	4.36344	4.99337	4.59485	2.84703	3.86983	4.04099	6.69173	5.9809	5.9914	6.71076	6.16871	6.84343
ASHG19A3A020574	NM_001001928	PPARA	0.0243441	0.488753	6.4953	0.8634	6.4709	1.1952	6.51159	7.09177	7.09436	7.28653	6.9337	6.85411	5.30813	5.76871	4.98434	5.02792	7.21314	7.40216	7.33641	7.46751	6.44398	5.2048	5.86477	6.55159	7.06501	5.17603	5.17633	5.86231	4.16881	5.94464	6.69828	5.02814	5.87327	6.59237	6.10147	5.9737	6.55572	7.82628	8.00549	7.74953	7.86299	7.95194	7.92976

## Sheet: Expression Data_Female
ProbeName	seqname	GeneSymbol	log fold	p-value	meanEOS	stdEOS	meanHC	stdHC	[Sch063, T1](raw)	[Sch065, T1](raw)	[Sch066, T1](raw)	[Sch068, T1](raw)	[Sch35, T1](raw)	[Sch43, T1](raw)	[Sch44, T1](raw)	[Sch52, T1](raw)	[Sch53, T1](raw)	[Sch54, T1](raw)	[Sch71, T1](raw)	[CNC72, C](raw)	[CNC75, C](raw)	[CNC76, C](raw)	[CNC77, C](raw)	[CNC78, C](raw)	[CNC79, C](raw)	[SCON200, C](raw)	[SCON206, C](raw)	[SCON207, C](raw)
ASHG19A3A022271	NM_138711	PPARG	-1.29677	0.125135	5.8571	1.1279	7.1539	0.2254	7.35302	6.50832	7.03431	6.91143	4.42232	5.62045	4.92937	4.17893	4.87497	5.84029	6.75516	7.40935	7.02972	7.15454	6.95345	7.13658	7.3195	7.46731	6.75432	7.16044
ASHG19A3A003608	NM_001171820	PPARD	-0.547219	0.0169178	6.3059	0.2579	6.8531	0.9726	6.43375	6.30136	6.59491	6.33638	6.17719	6.56803	5.63845	6.40215	6.39668	6.18273	6.33312	6.30181	6.16236	6.09552	6.20476	5.91491	6.65473	7.94992	8.02678	8.36715
ASHG19A3A020574	NM_001001928	PPARA	0.278364	0.387581	6.5657	0.9746	6.2874	1.397	6.51159	7.09177	7.09436	6.9337	5.30813	4.98434	5.02792	7.40216	7.33641	7.46751	7.06501	5.17603	5.86231	4.16881	5.94464	6.69828	5.02814	7.82628	7.95194	7.92976

## Sheet: ExpressionData_Male
ProbeName	seqname	GeneSymbol	log fold	p-value	meanEOS	stdEOS	meanHC	stdHC	[Sch067, T1](raw)	[Sch069, T1](raw)	[Sch42, T1](raw)	[Sch45, T1](raw)	[Sch57, T1](raw)	[Sch58, T1](raw)	[Sch60, T1](raw)	[Sch70, T1](raw)	[CNC74, C](raw)	[CNC85, C](raw)	[CNC86, C](raw)	[CNC89, C](raw)	[CNC90, C](raw)	[CNC91, C](raw)	[SCON201, C](raw)	[SCON202, C](raw)	[SCON204, C](raw)
ASHG19A3A022272	NM_015869	PPARG	-0.432552	0.363219	5.0754	1.2363	5.508	1.1253	6.60006	5.7685	3.63555	3.08678	5.57747	4.72676	4.92073	6.28757	5.7209	6.38486	5.74344	3.8553	3.79664	4.76233	6.29465	6.0434	6.9703
ASHG19A3A003607	NM_001171819	PPARD	-0.261035	0.351553	8.9845	0.6849	9.2456	1.044	9.94523	9.41922	8.20509	8.96441	8.63182	8.3779	8.45729	9.87525	8.86399	8.96148	8.52563	8.26362	8.19808	8.6118	10.4155	10.6916	10.6783
ASHG19A3A020574	NM_001001928	PPARA	-0.256086	0.363939	6.3985	0.736	6.6545	1.0039	7.28653	6.85411	5.76871	7.21314	6.44398	5.2048	5.86477	6.55159	5.17633	5.87327	6.59237	6.10147	5.9737	6.55572	8.00549	7.74953	7.86299
